# Supplementary material for: Modification of Xanthan Gum for a High-Temperature and High-Salinity Reservoir
Source: Polymers (Basel). 2021 Dec 1;13(23):4212. doi: 10.3390/polym13234212 (PMC8659541; doi:10.3390/polym13234212)
Supplement: Supplementary file 1 [file polymers-13-04212-s001.zip]

Archive with 1 entries (1 files):
- polymers-1373152-supplementary.pdf
